# Supplementary material for: Blood-derived dendritic cell vaccinations induce immune responses that correlate with clinical outcome in patients with chemo-naive castration-resistant prostate cancer
Source: J Immunother Cancer. 2019 Nov 14;7:302. doi: 10.1186/s40425-019-0787-6 (PMC6854814; doi:10.1186/s40425-019-0787-6)
Supplement: Supplementary file 2 — Additional file 2: Figure S2. Schematic representation of (A) the treatment schedule and B) dendritic cell isolation and culture. [file 40425_2019_787_MOESM2_ESM.zip]

Archive with 2 entries (2 files):
- Figure S2A.tif
- Figure S2B.tif
