# Supplementary material for: Blood-derived dendritic cell vaccinations induce immune responses that correlate with clinical outcome in patients with chemo-naive castration-resistant prostate cancer
Source: J Immunother Cancer. 2019 Nov 14;7:302. doi: 10.1186/s40425-019-0787-6 (PMC6854814; doi:10.1186/s40425-019-0787-6)
Supplement: Supplementary file 3 — Additional file 3: Figure S3. Myeloid and plasmacytoid vaccine characteristics. (A) Purity of freshly isolated pDC and mDC was analyzed by flow cytometry and based on expression of CD123 and BDCA2 (pDC) or CD1c with absence of CD20 (mDC). (B) Yield of pDCs and mDCs after isolation with CliniMACS Prodigy. (C) Phenotype, (D) viability and (E) cytokine production of pDC and mDC after maturation with protamine-mRNA complexes. Phenotype was analyzed by flow cytometry. Cytokine production was analyzed in the supernatant by cytometric bead array. [file 40425_2019_787_MOESM3_ESM.zip]

Archive with 4 entries (4 files):
- Figure S3A and S3B.tif
- Figure S3C.tif
- Figure S3D.tif
- Figure S3E.tif
