# Supplementary material for: Blood-derived dendritic cell vaccinations induce immune responses that correlate with clinical outcome in patients with chemo-naive castration-resistant prostate cancer
Source: J Immunother Cancer. 2019 Nov 14;7:302. doi: 10.1186/s40425-019-0787-6 (PMC6854814; doi:10.1186/s40425-019-0787-6)
Supplement: Supplementary file 5 — Additional file 5: Figure S5. KLH-specific immune responses before and after DC vaccination. (A) KLH-specific T cell proliferation was analyzed before the first vaccination and after DC vaccination. Proliferative response to KLH is given as proliferation index (proliferation with KLH/proliferation without KLH) and the maximal index during DC vaccination therapy is shown for each patient. Results are presented per study-arm. A paired t-test was used to compare responses before and after vaccination. (B) KLH-specific IgG antibodies were quantitatively measured after each vaccination cycle in sera of vaccinated patients. Humoral responses upon DC vaccination shown per arm. Maximum total IgG titers during DC vaccination therapy are presented for each patient. Each dot represents one patient. A paired t-test was used to compare responses before and after vaccination. * p = < 0.05. [file 40425_2019_787_MOESM5_ESM.zip]

Archive with 2 entries (2 files):
- Figure S5A.tif
- Figure S5B.tif
